# Supplementary material for: DNA O-MAP uncovers the molecular neighborhoods associated with specific genomic loci
Source: eLife. 2026 Apr 7;13:RP102489. doi: 10.7554/eLife.102489 (PMC13056364; doi:10.7554/eLife.102489)
Supplement: Supplementary file 4. [file elife-102489-supp4.xlsx]

## Sheet: Sheet1
Target	Type	Span	Cell Line(s)
Pan-Alpha Satellite	Multilocus repeat	0.5–5 Mb ea. (~35Mb total)	HCT116
Telomere	Multilocus repeat	10–15 kb ea. (~500kB total)	HCT116
Mitochondria	Whole Chromosome	~16.5 kb ea.	HCT116
HOXA and HOXB	Single copy	~80 kb ea.	K562
Chromsome X	Single copy	4.5 Mb	EY.T4
